# Supplementary material for: A novel method to derive a human safety limit for PFOA by gene expression profiling and modelling
Source: Front Toxicol. 2024 Mar 21;6:1368320. doi: 10.3389/ftox.2024.1368320 (PMC10991825; doi:10.3389/ftox.2024.1368320)
Supplement: Supplementary file 1 [file Table1.XLSX]

## Sheet: Pathways with q-val < 0.1
Pathway	Number of genes (leading edge)	FDR q-val	Most sensitive gene	BMDL value
MY TARGETS V2	13	0.03	CDK4	10.367
FATTY ACID METABOLISM	55	0.037	ECH1	0.247
MYC TARGETS V1	67	0.051	C1QBP	10.145
UNFOLDED PROTEIN RESPONSE	38	0.09	TUBB2A	6.785
CHOLESTEROL HOMEOSTASIS	27	0.105	ECH1	0.247
OXIDATIVE PHOSPHORYLATION	51	0.109	ECH1	0.247
		significant
		non-significant
	cut-off	FDR q-val < 0.1

## Sheet: Significant pathways
Pathway	Number of genes (leading edge)	FDR q-val	Top 5 most sensitive genes	BMDL (µM)	BMDL (in vitro free concentrations, µM)
MYC TARGETS V2	13	0.03	CDK4	10.367	0.300643
			HSPD1	12.022	A
			WDR43	13.692	0.397068
			HSPE1	13.96	0.40484
			EXOSC5	14.434	0.418586
FATTY ACID METABOLISM	55	0.037	ECH1	0.247	0.007163
			ACOX1	0.365	0.010585
			ACSL1	0.391	0.011339
			FABP1	0.469	0.013601
			CYP4A22	0.47	0.01363
MYC TARGETS V1	67	0.051	C1QBP	10.145	0.294205
			CDK4	10.367	0.300643
			HSPD1	12.022	0.348638
			MCM7	12.315	0.357135
			TOMM70	12.95	0.37555
UNFOLDED PROTEIN RESPONSE	38	0.09	TUBB2A	6.785	0.196765
			EEF2	10.012	0.290348
			IFIT1	12.897	0.374013
			VEGFA	14.04	0.40716
			PSAT1	14.138	0.410002

## Sheet: Most sensitive pathway
FATTY ACID METABOLISM - D10
							BMDL
SYMBOL	RANK IN GENE LIST	RANK METRIC SCORE	RUNNING ES	CORE ENRICHMENT	BMDL value		median	mean	max	min
ECH1	11	-0.246532	-0.00418347	Yes	0.246532		23.1733	23.0467	41.1814	0.246532
ACOX1	13	-0.364827	-0.00433789	Yes	0.364827
ACSL1	15	-0.391233	-0.00447489	Yes	0.391233
FABP1	16	-0.468835	-0.0041656	Yes	0.468835
CYP4A22	17	-0.470301	-0.00385534	Yes	0.470301
CYP4A11	18	-0.470408	-0.00354501	Yes	0.470408
ACADM	20	-0.527754	-0.00359195	Yes	0.527754
HMGCS2	21	-0.534358	-0.00323943	Yes	0.534358
ACADVL	25	-0.919459	-0.00381816	Yes	0.919459
ACAA1	37	-2.77292	-0.00633496	Yes	2.77292
ACSL5	47	-4.7296	-0.00677073	Yes	4.7296
MAOA	68	-7.80167	-0.00952595	Yes	7.80167
ECI1	70	-8.69084	-0.00418767	Yes	8.69084
SUCLA2	77	-9.07452	-0.00057177	Yes	9.07452
ME1	205	-14.9934	-0.0408583	Yes	14.9934
MDH2	241	-15.6068	-0.044391	Yes	15.6068
FMO1	254	-15.749	-0.0387425	Yes	15.749
ACAT2	284	-16.1984	-0.0395143	Yes	16.1984
GLUL	328	-17.1476	-0.0451912	Yes	17.1476
PPARA	335	-17.3261	-0.0361317	Yes	17.3261
HSP90AA1	377	-17.8952	-0.0405253	Yes	17.8952
UBE2L6	442	-18.8559	-0.0533724	Yes	18.8559
ENO2	537	-20.6173	-0.0769106	Yes	20.6173
UGDH	545	-20.8154	-0.0659442	Yes	20.8154
MIF	598	-21.8034	-0.0721056	Yes	21.8034
G0S2	618	-22.1689	-0.0649876	Yes	22.1689
IDI1	653	-22.6084	-0.0635062	Yes	22.6084
MDH1	688	-23.1733	-0.0616521	Yes	23.1733
ALDH3A2	727	-23.6678	-0.0610522	Yes	23.6678
ALDOA	879	-26.3554	-0.103326	Yes	26.3554
OSTC	904	-26.647	-0.0952288	Yes	26.647
XIST	948	-27.3938	-0.0941464	Yes	27.3938
APEX1	955	-27.4755	-0.0783912	Yes	27.4755
ALDH9A1	1180	-31.7885	-0.145923	Yes	31.7885
HSD17B10	1273	-33.2459	-0.16034	Yes	33.2459
FASN	1296	-33.6888	-0.146807	Yes	33.6888
CA2	1363	-34.9417	-0.149833	Yes	34.9417
DLD	1397	-35.3619	-0.139542	Yes	35.3619
GABARAPL1	1446	-36.2972	-0.134562	Yes	36.2972
CBR3	1465	-36.6948	-0.117466	Yes	36.6948
EPHX1	1467	-36.7724	-0.0936022	Yes	36.7724
NSDHL	1508	-37.5402	-0.0846408	Yes	37.5402
PSME1	1509	-37.5463	-0.0598713	Yes	37.5463
CBR1	1520	-37.8857	-0.0388289	Yes	37.8857
ACADL	1549	-38.3754	-0.0245754	Yes	38.3754
HADH	1577	-38.9902	-0.00952107	Yes	38.9902
PCBD1	1606	-39.6742	0.00558935	Yes	39.6742
HSD17B11	1608	-39.702	0.0313858	Yes	39.702
LDHA	1632	-39.9904	0.0486804	Yes	39.9904
PDHB	1634	-40.0174	0.0746849	Yes	40.0174
CEL	1670	-40.6802	0.0876933	Yes	40.6802
BPHL	1685	-41.0044	0.109213	Yes	41.0044
ADSL	1688	-41.0492	0.135503	Yes	41.0492
HMGCS1	1695	-41.1783	0.160298	Yes	41.1783
GSTZ1	1696	-41.1814	0.187465	Yes	41.1814

## Sheet: MYC v1 and v2
MYC Targets V1						MYC Targets V2
SYMBOL	RANK IN GENE LIST	RANK METRIC SCORE	RUNNING ES	CORE ENRICHMENT		SYMBOL	RANK IN GENE LIST	RANK METRIC SCORE	RUNNING ES	CORE ENRICHMENT
C1QBP	82	-10.1449	-0.0277283	Yes		CDK4	89	-10.3674	-0.00507554	Yes
CDK4	89	-10.3674	-0.0250571	Yes		HSPD1	116	-12.0216	0.0190198	Yes
HSPD1	116	-12.0216	-0.0295493	Yes		WDR43	155	-13.6917	0.0432051	Yes
MCM7	122	-12.3154	-0.0255283	Yes		HSPE1	168	-13.9598	0.0782502	Yes
TOMM70	140	-12.9502	-0.02598	Yes		EXOSC5	188	-14.4342	0.111926	Yes
EEF1B2	141	-12.9926	-0.0196354	Yes		SUPV3L1	207	-15.0201	0.147657	Yes
PSMA7	146	-13.0634	-0.0148505	Yes		NOP56	316	-16.9106	0.153813	Yes
LSM2	165	-13.9056	-0.0152342	Yes		PUS1	474	-19.5263	0.14838	Yes
HSPE1	168	-13.9598	-0.00921441	Yes		MYC	519	-20.2881	0.188997	Yes
HSP90AB1	169	-13.9721	-0.00239148	Yes		SRM	541	-20.7214	0.239778	Yes
HDAC2	189	-14.4505	-0.00290767	Yes		TMEM97	575	-21.4465	0.287962	Yes
RPS3	197	-14.6965	0.00147905	Yes		NOLC1	728	-23.6682	0.296251	Yes
RPLP0	211	-15.1019	0.00367233	Yes		RRP12	740	-23.9143	0.359998	Yes
PSMA4	218	-15.283	0.00874398	Yes		MCM4	1672	-40.7192	0.11426	No
RPL22	249	-15.7016	0.0044545	Yes		GRWD1	1713	-41.5906	0.21702	No
RPS6	259	-15.8427	0.00860378	Yes		PLK1	1819	-43.3064	0.299417	No
RPS2	266	-15.9183	0.0139857	Yes
CYC1	277	-16.0681	0.0178464	Yes
SSB	283	-16.1915	0.0237603	Yes
TYMS	288	-16.3071	0.0301292	Yes
CCT7	309	-16.7946	0.0303591	Yes
NOP56	316	-16.9106	0.0362256	Yes
RNPS1	319	-16.9773	0.0437189	Yes
CCT5	342	-17.3803	0.0434377	Yes
DEK	348	-17.5112	0.049996	Yes
SNRPG	358	-17.6557	0.0550306	Yes
COPS5	366	-17.7713	0.0609188	Yes
RAN	379	-17.9046	0.0648793	Yes
NHP2	383	-17.942	0.0724451	Yes
RPL6	414	-18.3335	0.0694408	Yes
RPS5	440	-18.8474	0.0686803	Yes
EIF2S1	445	-18.9549	0.0763422	Yes
EIF2S2	463	-19.3574	0.0790193	Yes
NME1	469	-19.4097	0.0865047	Yes
PSMD8	516	-20.2628	0.0780655	Yes
MYC	519	-20.2881	0.0871756	Yes
SRM	541	-20.7214	0.0889245	Yes
POLE3	580	-21.5054	0.0842806	Yes
ETF1	584	-21.6101	0.0936377	Yes
DHX15	589	-21.6684	0.102625	Yes
VDAC1	628	-22.3242	0.0983806	Yes
G3BP1	638	-22.4555	0.105759	Yes
FBL	669	-22.9297	0.104999	Yes
PRDX3	672	-22.9414	0.115405	Yes
PSMD14	700	-23.3799	0.116061	Yes
RFC4	723	-23.6518	0.118842	Yes
NOLC1	728	-23.6682	0.128805	Yes
EIF3D	767	-24.3284	0.12554	Yes
PSMB3	785	-24.6884	0.13082	Yes
PGK1	816	-25.2683	0.131203	Yes
PSMA1	821	-25.3538	0.141989	Yes
SNRPD3	876	-26.3187	0.133319	Yes
PSMC6	922	-26.9639	0.12855	Yes
APEX1	955	-27.4755	0.129213	Yes
PSMD3	1000	-28.4886	0.125588	Yes
VBP1	1021	-28.8176	0.131689	Yes
SRSF7	1063	-29.6325	0.129818	Yes
PPIA	1076	-29.7971	0.139586	Yes
SNRPA	1116	-30.5776	0.138974	Yes
CTPS1	1119	-30.675	0.153156	Yes
SRSF2	1156	-31.3575	0.15412	Yes
HPRT1	1199	-32.1441	0.153077	Yes
ILF2	1217	-32.3352	0.162092	Yes
PWP1	1229	-32.4956	0.173576	Yes
EIF1AX	1241	-32.6937	0.185157	Yes
CDC20	1266	-33.1623	0.191785	Yes
MAD2L1	1269	-33.1881	0.207195	Yes
RRM1	1394	-35.3229	0.175022	No
SMARCC1	1490	-37.2159	0.155331	No
CDK2	1493	-37.2388	0.172719	No
CDC45	1507	-37.5294	0.185864	No
CANX	1517	-37.8381	0.200754	No
SRSF1	1591	-39.3508	0.190875	No
LDHA	1632	-39.9904	0.19446	No
MCM4	1672	-40.7192	0.198801	No
ACP1	1722	-41.6934	0.199631	No
USP1	1807	-43.033	0.187165	No
PCNA	1860	-43.8918	0.187873	No
TFDP1	2096	-47.2239	0.117271	No
NCBP2	2187	-48.5607	0.105114	No
RPS10	2465	-54.8543	0.0214978	No
MCM2	2517	-57.1839	0.0290952	No

## Sheet: Unfolded Protein Responses
Unfolded Protein Response
SYMBOL	RANK IN GENE LIST	RANK METRIC SCORE	RUNNING ES	CORE ENRICHMENT
TUBB2A	60	-6.78533	-0.0183109	Yes
EEF2	81	-10.012	-0.0183801	Yes
IFIT1	139	-12.8971	-0.0307525	Yes
VEGFA	172	-14.0401	-0.0324041	Yes
PSAT1	178	-14.1382	-0.0233619	Yes
EXOSC5	188	-14.4342	-0.0156622	Yes
NOP56	316	-16.9106	-0.0524361	Yes
ATF4	332	-17.212	-0.0449329	Yes
DDX10	346	-17.4243	-0.0364779	Yes
NHP2	383	-17.942	-0.0366643	Yes
CKS1B	394	-18.0401	-0.0265501	Yes
IGFBP1	400	-18.1308	-0.0143991	Yes
HSPA5	408	-18.233	-0.00295502	Yes
EIF4EBP1	418	-18.3442	0.00778916	Yes
EIF2S1	445	-18.9549	0.0123238	Yes
ATF6	505	-20.1421	0.00480608	Yes
SLC7A5	512	-20.1835	0.0181621	Yes
ATF3	568	-21.3605	0.0131659	Yes
HYOU1	572	-21.3926	0.0286431	Yes
CNOT4	610	-22.064	0.031273	Yes
CEBPB	699	-23.3566	0.0148543	Yes
NOLC1	728	-23.6682	0.0222724	Yes
DDIT4	738	-23.9131	0.0373526	Yes
MTHFD2	828	-25.43	0.0221551	Yes
CCL2	842	-25.7309	0.0370778	Yes
PDIA5	910	-26.718	0.0315343	Yes
HERPUD1	958	-27.5417	0.0344969	Yes
CHAC1	965	-27.7408	0.0537372	Yes
YWHAZ	1022	-28.8525	0.0541813	Yes
SHC1	1031	-29.0331	0.0736414	Yes
WFS1	1044	-29.2695	0.0917126	Yes
EIF4G1	1093	-30.2595	0.0963982	Yes
LSM1	1129	-30.9127	0.106704	Yes
BANF1	1151	-31.2658	0.122791	Yes
PAIP1	1152	-31.2811	0.147147	Yes
DNAJB9	1179	-31.7534	0.161647	Yes
EXOSC4	1254	-32.9855	0.158231	Yes
SEC11A	1268	-33.1805	0.178954	Yes
CALR	1282	-33.3848	0.199836	Yes
NFYB	1408	-35.5428	0.178356	No
POP4	1460	-36.5735	0.186778	No
EDEM1	1518	-37.8595	0.193843	No
SSR1	1704	-41.3808	0.153314	No
XBP1	2165	-48.2811	0.0100182	No
SLC1A4	2174	-48.3593	0.0445261	No
WIPI1	2211	-48.8243	0.0683855	No
ERO1A	2290	-49.9466	0.0766029	No
HSP90B1	2409	-52.6243	0.0711758	No

## Sheet: Cholesterol Homeostasis
Cholesterol Homeostasis
SYMBOL	RANK IN GENE LIST	RANK METRIC SCORE	RUNNING ES	CORE ENRICHMENT
ECH1	11	-0.246532	-0.00396204	Yes
ATF5	48	-4.79405	-0.0115675	Yes
HMGCR	162	-13.8617	-0.0370353	Yes
NFIL3	215	-15.2045	-0.0368882	Yes
TRIB3	281	-16.174	-0.0405114	Yes
ACAT2	284	-16.1984	-0.0195118	Yes
CTNNB1	425	-18.4343	-0.0493699	Yes
PPARG	479	-19.565	-0.0437499	Yes
EBP	491	-19.9078	-0.0212755	Yes
ATF3	568	-21.3605	-0.0222187	Yes
TMEM97	575	-21.4465	0.00427623	Yes
IDI1	653	-22.6084	0.00462066	Yes
MAL2	675	-22.995	0.0273429	Yes
CLU	736	-23.8663	0.0360142	Yes
ALDOC	746	-23.9651	0.0647247	Yes
CYP51A1	750	-24.0207	0.0958519	Yes
LDLR	970	-27.87	0.0478456	Yes
LSS	983	-28.0442	0.0808698	Yes
DHCR7	1010	-28.6442	0.109236	Yes
LGMN	1043	-29.2584	0.136087	Yes
ANXA5	1154	-31.2996	0.135237	Yes
PLSCR1	1193	-32.0439	0.163491	Yes
FDFT1	1215	-32.2891	0.19871	Yes
FASN	1296	-33.6888	0.212782	Yes
NSDHL	1508	-37.5402	0.180901	Yes
PMVK	1609	-39.7172	0.195272	Yes
HMGCS1	1695	-41.1783	0.217463	Yes
GNAI1	1972	-45.8786	0.171423	No
GSTM2	2372	-51.6174	0.0850898	No

## Sheet: Oxidative Phosphorylation
Oxidative Phosphorylation
SYMBOL	RANK IN GENE LIST	RANK METRIC SCORE	RUNNING ES	CORE ENRICHMENT
ECH1	11	-0.246532	-0.00416336	Yes
ACADM	20	-0.527754	-0.00693782	Yes
HADHA	22	-0.576917	-0.00691299	Yes
ETFA	23	-0.769351	-0.00635341	Yes
ACADVL	25	-0.919459	-0.00607945	Yes
POR	34	-1.9161	-0.0078441	Yes
ACAA1	37	-2.77292	-0.00661683	Yes
UQCRC1	46	-4.53691	-0.00647527	Yes
ETFB	61	-6.88883	-0.0069918	Yes
ECI1	70	-8.69084	-0.00382893	Yes
SUCLA2	77	-9.07452	0.000402583	Yes
ALAS1	83	-10.161	0.0058191	Yes
UQCRFS1	88	-10.3509	0.0117686	Yes
SLC25A6	132	-12.7226	0.0040463	Yes
TOMM70	140	-12.9502	0.0107019	Yes
SUPV3L1	207	-15.0201	-0.00442942	Yes
MDH2	241	-15.6068	-0.006106	Yes
IDH3A	255	-15.7747	0.000235258	Yes
MRPL15	265	-15.9115	0.0082552	Yes
CYC1	277	-16.0681	0.0155994	Yes
SLC25A4	311	-16.8606	0.0148348	Yes
PDHX	376	-17.8594	0.00255815	Yes
SLC25A5	401	-18.1477	0.00628271	Yes
BAX	417	-18.3418	0.0137015	Yes
SDHB	548	-20.9408	-0.02239	Yes
MAOB	576	-21.4599	-0.0174406	Yes
CASP7	587	-21.65	-0.00564167	Yes
GPX4	613	-22.1149	0.000573605	Yes
VDAC1	628	-22.3242	0.0112838	Yes
COX8A	629	-22.3252	0.0275218	Yes
ATP6V1F	636	-22.4164	0.0414573	Yes
PRDX3	672	-22.9414	0.0443259	Yes
MDH1	688	-23.1733	0.0552589	Yes
CYCS	708	-23.4248	0.0647957	Yes
ATP6V0B	867	-26.1969	0.021473	Yes
GLUD1	1030	-29.0293	-0.0213686	Yes
ATP6V1D	1095	-30.2851	-0.0246076	Yes
OXA1L	1127	-30.8582	-0.0144017	Yes
ATP6V0E1	1187	-31.937	-0.0144652	Yes
HSD17B10	1273	-33.2459	-0.0238412	Yes
GPI	1298	-33.7633	-0.00875877	Yes
NDUFA1	1315	-33.9828	0.00964158	Yes
ATP1B1	1324	-34.2019	0.0313596	Yes
UQCRQ	1356	-34.8272	0.0444523	Yes
DLD	1397	-35.3619	0.0543808	Yes
AIFM1	1447	-36.3352	0.0614642	Yes
CS	1477	-36.9649	0.0769013	Yes
COX6B1	1543	-38.2877	0.0790881	Yes
LDHA	1632	-39.9904	0.0734333	Yes
PDHB	1634	-40.0174	0.102145	Yes
NNT	1641	-40.1112	0.12895	Yes
NDUFB3	1916	-44.9242	0.0534534	No
NDUFA4	1984	-46.0605	0.0605041	No
NDUFV2	2036	-46.5157	0.0742025	No
ATP6AP1	2074	-46.9613	0.0937521	No
TIMM9	2131	-47.7946	0.106407	No
DECR1	2303	-50.2216	0.075426	No
VDAC2	2367	-51.5353	0.0880379	No
